# Supplementary material for: Validation of Serum Calprotectin Relative to Other Biomarkers of Infection in Febrile Infants Presenting to the Emergency Department
Source: Antibiotics (Basel). 2024 May 7;13(5):425. doi: 10.3390/antibiotics13050425 (PMC11117379; doi:10.3390/antibiotics13050425)
Supplement: Supplementary file 1 [file antibiotics-13-00425-s001.zip]

Archive with 1 entries (1 files):
- antibiotics-2902058-supplementary.pdf
